# Supplementary material for: Preemptive Low-Dose Norepinephrine Infusion for Reducing Hemodynamic Instability During Craniotomy for Brain Tumor Resection Under Propofol–Remifentanil Total Intravenous Anesthesia: A Randomized Controlled Trial
Source: J Clin Med. 2026 Jun 29;15(13):5046. doi: 10.3390/jcm15135046 (PMC13362497; doi:10.3390/jcm15135046)
Supplement: Supplementary file 1 [file jcm-15-05046-s001.zip]

Archive with 1 entries (1 files):
- jcm-4371720-supplementary.pdf
